# Supplementary material for: Long-Term Synaptic Plasticity Tunes the Gain of Information Channels through the Cerebellum Granular Layer
Source: Biomedicines. 2022 Dec 8;10(12):3185. doi: 10.3390/biomedicines10123185 (PMC9775043; doi:10.3390/biomedicines10123185)
Supplement: Supplementary file 1 [file biomedicines-10-03185-s001.zip]

Archive with 1 entries (1 files):
- biomedicines-2016696-supplementary.pdf
